# Supplementary material for: Characterization of KRASG12C inhibitor olomorasib single-agent and combination with activity in KRASG12C-mutant models
Source: Nat Commun. 2026 May 4;17:6001. doi: 10.1038/s41467-026-72650-y (PMC13346474; doi:10.1038/s41467-026-72650-y)
Supplement: Supplementary file 4 — Source Data [file 41467_2026_72650_MOESM4_ESM.xlsx]

## Sheet: Material
Compounds Source:
LY3537982 (Lilly internal)
Abemaciclib (Lilly internal)
LY3214996 (Lilly internal)
Cetuximab (Lilly internal)
RMC4550 (Lilly internal)
Alpelisib (Lilly internal)
LY3295668 (Lilly internal)
Trametinib (Lilly internal)
Erlotinib (Lilly internal)
PD-L1 (LSN3428712) (Lilly internal)
PD-1 (RMP1-14) (BioXcells)
Adagrasib (Lilly internal)
Palbociclib (Lilly internal)
Carboplatin (Lilly internal)
Paclitaxel (Lilly internal)
Gemcitabine (Lilly internal)
Alimta (Lilly internal)
Rapamycin (Lilly internal)
Everolimus (Lilly internal)
BI-3406 (Lilly internal)
Rogosertib (Lilly internal)
Afatinib (Lilly internal)
Dasatinib (Lilly internal)
Erdafitinib (Lilly internal)
Tamoxifen (Milipore Sigma)
staurosporine (Alfa Aesara: J62837)
Antibodies:
RAS (Millipore 05-516)
KRAS (Sigma WH0003845M1)
pSHP2(tyr542) (ab62322 GR3303636-1)
SHP2 (Santa Cruz sc-7384)
pEGFR(Tyr1068) (Cell signaling 3777)
EGFR (Cell signaling 2232)
pMEK (Cell signaling 9154)
MEK (Cell signaling 9126)
pERK (Cell signaling 9101)
ERK (Cell signaling 9102)
pS6(ser235/236) (Cell signaling 4858)
pS6(ser240/244) (Cell signaling 2115)
S6 (Cell signaling 2117)
pRb(S780) (BD 558385; Cell signaling 9307)
Rb (Cell signaling 9309)
cPARP (Cell signaling 5625)
GAPDH (Cell signaling 5174)
Vinculin (Thermo Scientific 16117)

## Sheet: Figure 1
Figure 1C
	pLX2128 KRAS G12C_Experiment 1	pLX2128 KRAS G12C_Experiment 2	pLX2128 KRAS G12C_Experiment 3	pLX2128 KRAS G12C_Experiment 4
LOX ID	LOX-00021219-001	LOX-00021219-001	LOX-00021219-001	LOX-00021219-001
FIT	#Ok	#Ok	#Ok	#Ok
kinact. (sec-1)	0.12549	0.22824	0.21108	0.26713		Avg. kinact. (sec-1)	SD kinact. (sec-1)	n
SD kinact. (sec-1)	0.02725	0.04949	0.05482	0.02781		0.207985	0.0517769	4
CV kinact.	21.7	21.7	26	10.4
Ki (nM)	373.033	217.42	430.948	569.721		Ki (nM)	SD Ki (nM)	n
SD Ki (nM)	374.94	395.32	538.91	211.84		397.78	126.3	4
CV Ki (nM)	100.5	181.8	125.1	37.2
						Covalent Efficiency [kinact(sec-1)/Ki(M)]
						522864
Figure 1E	nM	KRas G12C			KRas WT			NRas WT			HRas WT			KRas G12A			KRas G12R			KRas G13D			KRas Q61H			KRas Q61R			KRas G12V			HRas G12V			KRas Q61K			Kras G12D
	10000	10	7	13	31	41	44	53	44	62	39	35	14	81	103	141	89	65	125	58	69	66	40	30	22	22	25	36	90	100	121	76	99	99	78	83	92	93	71	98
	3333.3	12	10	15	59	76	73	71	73	92	51	54	31	109	130	125	70	62	91	79	97	84	73	58	39	75	99	77	96	100	102	104	96	95	92	94	82	91	76	101
	1111.1	10	14	15	69	79	85	101	97	94	87	62	47	99	119	116	57	77	100	86	94	111	84	68	49	96	90	105	95	102	111	81	98	88	91	109	96	93	65	97
	370.4	13	13	15	81	90	89	86	94	98	105	75	60	105	112	103	61	69	102	108	103	103	85	71	56	103	90	99	94	97	104	104	100	85	112	109	99	102	65	104
	123.5	19	18	19	69	88	89	93	94	84	89	70	66	94	115	108	58	77	92	112	102	96	100	71	61	93	115	107	98	115	97	95	116	95	94	109	100	108	68	91
	41.2	24	27	36	90	88	92	90	79	90	111	81	52	92	101	115	70	67	95	92	101	79	93	75	59	104	105	95	103	113	94	96	97	95	96	99	103	110	72	104
	13.7	38	46	57	81	93	86	94	83	92	96	59	95	87	115	108	55	86	91	102	100	114	147*	87	69	109	89	99	101	108	89	88	109	96	93	120	102	101	55	103
	4.6	69	52	74	83	107	94	86	81	93	96	74	83	81	119	99	68	60	132	100	99	90	89	65	60	102	84	109	96	111	89	88	93	83	92	111	96	117	63	104
	1.5	56	73	81	75	86	93	90	84	87	107	71	105	82	101	93	66	68	100	100	100	99	91	73	60	106	88	107	91	93	102	98	98	86	100	96	102	107	68	100
	0.5	83	87	82	90	95	96	94	88	86	116	88	99	86	121	102	82	79	146	89	93	104	98	75	78	114	100	101	95	87	89	88	102	87	97	96	83	94	64	98
	0.2	93	102	98	73	101	93	105	100	90	109	108	86	77	100	91	74	79	96	116	89	101	96	87	71	101	88	106	89	96	95	90	105	99	100	91	94	114	60	99
Figure 1F		LY3537982 10 nM			LY3537982 30 nM			LY3537982 100 nM
	0:00:00
	0:30:00	35	39	37	60	53	56	72	66	68
	2:00:00	73	69	69	90	89	89	94	95	95
	6:00:00	86	91	89	96			97	98	98
	24:00:00	80	82	84		91	91	94	95	98
Figure 1-G
		0.5 hour			2 hours			6 hours			24 hours
	DMSO				1.6	-0.6		1.3	-6.2		4.4	2.9
	10 nM	22.6	19.6	19.2	59.2	58.2	57.4	82.7	86.8	84.8	73	75.8	74.3
	30 nM	33.8	21.2	31.6	84.5	83.6	83.1	93.5	94.6	94.3	85.1	85.7	84.5
	100 nM	44	38.3	37	89.6	91.9	89.4	96.4	96.4	96.9	91.7	92.2	92.2
Figure 1-H
		MiaPaca-2						H358						H1373						SW1463						H23						SW837						UM-UC-3						LU99
	Proliferation absolute IC50 (nM)	1.1	1.46	2				1.44	1.52	1.64				7.12	8.31	8.04				24.06	20.73	22.8				36.67	34.72	34.99				32.18	34.49	61.57				42.64	68.76	53.54				184.31	190.52	171.8
Figure 1-I
		Calu-1						UM-UC-3						SW1573						KYS-E410						El-3187						HCC44						H1373						MiaPaca-2
	Active RAS absolute IC50 (nM)	0.24	0.3	0.35	0.38			0.24	0.23	0.33	0.52			0.49	0.63	0.5	0.71			0.6	0.6	0.56	0.66			0.58	0.62	0.8	0.83			0.89	0.78	0.77	0.7			1.03	0.96	0.73	0.82			0.82	1	0.8	0.93
Figure 1-J
		UM-UC-3						SW1573						H2030						El-3187						Calu-1						H1373						SW837						MiaPaca-2
	pERK absolute IC50 (nM)	0.04	0.04	0.09	0.07			0.15	0.1	0.19	0.07			0.03	0.16	0.15	0.25			0.24	0.19	0.14	0.12			0.39	0.36	0.24	0.01			0.24	0.46	0.3	0.39			0.47	0.37	0.42	0.35			1.71	0.89	0.42	0.42
Figure 1K
[truncated: 72 more columns]

## Sheet: Figure 2
Figure 2A	LY3537982 + Erlotinib
	H358		H1373		MIA PaCa-2		H1792		H2030		HCC44		KYSE410		SW837		SW1463
	1.22	0.6	0.34	0.32	0.88	0.87	1.11	0.84	0.35	0.34	0.95	1.01	0.27	0.25	0.5373	0.4861	1.52	1.06
Figure 2B	LY3537982 + Trametinib
	H358		H1373		MIA PaCa-2		H1792		H2030		HCC44		KYSE410		SW837		SW1463
	0.35	0.59	0.11	0.2	0.08	0.62	0.57	0.51	0.35	0.24	0.16	0.27	0.2	0.23	0.2873	0.244	0.18	0.18
Figure 2C	LY3537982 + ERKi (LY3214996)
	H358		H1373		MIA PaCa-2		H1792		H2030		HCC44		KYSE410		SW837
	0.48	2.4	0.45	0.19	0.5	0.72	0.59	0.32	0.3	0.32	0.5	0.37	1.04	0.97	0.5736	0.5498
Figure 2D	LY3537982 + Alpelisib
	H358		H1373		MIA PaCa-2		H1792		H2030		HCC44		KYSE410		SW837		SW1463
	0.83	1.36	0.63	0.4	0.99	0.76	0.22	0.2	0.2	0.16	0.36	0.22	0.71	0.66	0.3429	0.3236	1.93	1.42
Figure 2E	LY3537982 + AurAi (LY3295668)
	H358		H1373		MIA PaCa-2		H1792		H2030		HCC44		KYSE410		SW837		SW1463
	3.46	1.65	0.15	0.14	1.03	0.98	0.28	0.26	0.18	0.19	0.63	0.47	0.11	0.11	2.475	2.1442	0.23	0.18
Figure 2F	LY3537982 + Abemaciclib
	H358		H1373		MIA PaCa-2		H1792		H2030		HCC44		KYSE410		SW837		SW1463
	1.43	1.09	0.17	0.09	1.94	1.12	0.11	0.09	0.57	0.37	0.32	0.33	0.15	0.12	1.5791	0.4931	1.58	2.76
Figure 2G	LY3537982 + RMC-4550
	H358		MIA PaCa-2		H1792		H2030		HCC44		KYSE410		SW837
	1.36	0.8	0.66	0.8	0.14	0.06	0.46	0.31	0.17	0.13	0.17	0.06	0.4262	0.2439

## Sheet: Figure 3
Figure 3-A: H358 Tumor volume
Absolute Tumor Volume (mm³): Cell Line - Human NCI-H358	Study Days
Group	7	11	14	17	21	25	28	32	35	39	42	45
Vehicle	84.3368	120.796	205.182	262.047	317.648	416.035	501.411	505.28	646.383	659.06	612.697	642.215
Vehicle	72.8038	122.301	214.982	252.603	354.769	463.641	507.132	615.508	649.794	759.607	723.6	775.76
Vehicle	58.4788	113.788	167.347	191.141	237.27	278.442	445.088	515.08	481.648	516.696	636.655	716.746
Vehicle	86.9307	170.04	263.641	324.076	385.815	474.814	622.536	622.86	723.838	884.871	999.502	1187.9
Vehicle	75.8659	107.063	150.759	188.937	215.16	271.123	286.858	329.747	337.066	362.856	447.253	478.277
Vehicle	73.298	95.412	92.0316	174.777	219.537	264.757	288.778	655.962	471.689	516.701	541.066	662.321
LY3537982-5 mg/kg BID	71.7554	98.4411	180.307	208.08	210.867	244.716	250.146	228.094	305.188	358.364	358.112	393.328
LY3537982-5 mg/kg BID	70.5051	128.922	217.877	291.165	333.193	349.779	386.095	478.018	550.601	526.211	633.055	654.055
LY3537982-5 mg/kg BID	57.1611	92.8102	131.147	190.174	148.649	206.823	279.131	298.247	333.184	469.332	398.392	466.089
LY3537982-5 mg/kg BID	67.9914	138.13	297.027	308.007	406.573	467.819	625.621	638.359	729.417	832.005	894.934	964.509
LY3537982-5 mg/kg BID	72.7375	103.946	151.993	161.178	168.085	171.564	199.631	252.469	287.633	363.181	376.775	377.945
LY3537982-5 mg/kg BID	89.2723	133.276	229.731	258.78	235.054	332.115	323.441	321.358	343.472	410.838	471.437	453.037
LY3537982-10 mg/kg BID	69.6738	125.588	181.808	190.575	139.841	135.087	127.489	146.595	170.493	253.279	236.02	294.142
LY3537982-10 mg/kg BID	81.5152	96.4358	125.608	167.854	147.89	200.767	222.456	192.962	230.337	292.845	244.272	284.144
LY3537982-10 mg/kg BID	61.2808	101.952	213.176	296.258	298.427	364.513	365.004	369.636	473.335	571.383	721.719	821.791
LY3537982-10 mg/kg BID	82.835	131.171	163.412	235.348	164.459	180.849	174.143	224.285
LY3537982-10 mg/kg BID	65.2918	88.7604	168.912	204.769	138.834	136.271	106.033	123.837	169.445	252.637	206.348	218.111
LY3537982-10 mg/kg BID	75.88	98.5028	142.68	211.601	211.235	168.973	187.273	239.915	229.984	341.482	377.867	326.365
LY3537982-30 mg/kg BID	95.3017	141.376	184.566	208.227	158.118
LY3537982-30 mg/kg BID	67.9163	104.421	201.301	306.1	211.185	182.481	151.855	157.123	158.781	167.564	162.378	180.826
LY3537982-30 mg/kg BID	69.7795	96.8581	158.815	166.152	156.021	116.374	118.517	123.66	127.069	152.532	149.074	169.468
LY3537982-30 mg/kg BID	73.1097	96.5966	162.206	168.83	155.454	129.75	113.953	100.349	85.5474	95.2142	92.937	108.416
LY3537982-30 mg/kg BID	71.1598	100.735	230.145	268.265	242.253	205.154	241.634	222.215	222.392	260.059	274.93	311.302
LY3537982-30 mg/kg BID	59.4348	121.4	202.736	217.343	152.58	100.826	92.0415	97.135	89.1485	111.841	113.874	110.912
Figure 3-B
Absolute Tumor Volume (mm³): Cell Line - Human NCI-H1373	Study Days
Group	7	10	14	17	21	24	28	31	35	38	42	45
Vehicle	183.987	228.669	319.3	437.685	811.887	889.805	1109.26	1353.94	1322.18	1379.7	1462.3	1461.96
Vehicle	132.587	164.873	219.631	234.327	367.356	520.81	730.2	819.644	933.965	1039.25	1059.21	1110.42
Vehicle	147.703	143.813	273.47	352.348	576.918	713.351	989.859	1457.53	1595.34	2126.83
Vehicle	164.743	222.722	356.025	452.002	605.252	851.024	1169.38	1650.77	1914.43	3317.26
Vehicle	165.014	164.092	225.842	253.219	356.339	439.688	532.726	568.885	538.063	620.789	850.564	971.624
Vehicle	117.412	135.066	187.921	228.523	408.41	456.44	588.962	852.09	1041.47	1378.43	2007.29
LY3537982-5 mg/kg BID	130.315	155.97	271.291	369.697	405.487	343.871	322.647	300.289	271.94	407.914	389.753	450.459
LY3537982-5 mg/kg BID	237.816	201.861	307.004	460.002	502.14	482.62	550.146
LY3537982-5 mg/kg BID	180.639	199.538	197.035	302.361	311.878	200.163	148.874	132.783	92.0991	121.661	123.722	123.639
LY3537982-5 mg/kg BID	226.383	188.738	188.539	228.585	277.072	284.667	321.756	332.554	293.665	355.627	392.534	400.034
LY3537982-5 mg/kg BID	90.9532	126.578	173.711	187.257	136.818	153.459	146.561	143.757	109.986	97.636	103.658	92.5956
LY3537982-5 mg/kg BID	128.802	214.942	261.236	370.262	330.686	203.131	197.863	185.219	139.257	180.204	183.663	172.61
LY3537982-10 mg/kg BID	84.8899	186.163	266.091	338.056	314.538	282.955	242.779	160.11	144.057	122.559	174.203	100.185
LY3537982-10 mg/kg BID	169.718	196.685	164.149	227.575	172.565	170.759	133.523	141.84	117.847	122.751	101.471	106.912
LY3537982-10 mg/kg BID	195.526	190.902	357.462	448.411	446.666	422.73	402.054	360.636	301.499	289.062	290.692	282.863
LY3537982-10 mg/kg BID	148.864	160.671	267.887	346.006	380.427	328.858	304.924	263.996	211.91	235.117	258.702	276.904
LY3537982-10 mg/kg BID	138.608	186.15	451.936	466.861	382.697	325.3	303.233	214.273	156.435	158.798	154.372	215.943
LY3537982-10 mg/kg BID	123.237	108.779	115.571	167.863	152.797	133.589	116.763	123.949	106.869	133.429	94.56	95.0661
LY3537982-30 mg/kg QD	185.917	153.382	174.944	211.106	188.525	185.947	131.991	95.8676	114.15	152.981	101.627	85.4741
LY3537982-30 mg/kg QD	101.706	145.149	240.19	404.522	491.374	360.347	278.621	234.464	189.473	186.693	160.306	166.657
LY3537982-30 mg/kg QD	205.824	213.076	295.725	399.16	379.501	380.563	332.399	330.819	288.972	309.499	297.902	337.967
LY3537982-30 mg/kg QD	85.197	252.885	232.475	355.883	368.005	325.567	236.936	182.801	136.134	168.338	149.269	169.602
LY3537982-30 mg/kg QD	177.455	198.338	259.693	321.913	304.924	228.582	174.608	146.908	140.388	146.283	116.915	101.582
LY3537982-30 mg/kg QD	165.077	164.36	212.593	274.617	260.133	185.093	128.741	115.152	125.213	134.016	97.3791	190.608
Figure 3-C
Absolute Tumor Volume (mm³): Cell Line - Human SW1463	Study Days
Group	20	22	27	30	36	41	44	48
Vehicle	320.012	321.18	458.966	655.047	1002.42	1529.01	1497.1	2398.89
Vehicle	231.362	223.89	224.844	297.469	389.967	408.474	509.356	473.237
Vehicle	255.563	244.412	365.682	465.094	759.808	899.967	1413.17	1423.95
Vehicle	210.544	297.026	416.505	541.97	726.272	1134.18	1531.09	1596.23
Vehicle	260.686	333.25	486.599	564.367	602.425	672.648	813.836	1147.92
Vehicle	423.567	443.552	566.138	699.924	1129.41	1424.17	1857.58	2748.52
LY3537982-5 mg/kg BID	276.802	189.665	189.94	189.418	149.05	266.276	302.758	318.03
LY3537982-5 mg/kg BID	271.524	313.696	339.099	354.639	437.733	637.723	863.903	929.705
LY3537982-5 mg/kg BID	363.468	472.832	367.115	491.733	619.187	721.548	817.343	801.227
LY3537982-5 mg/kg BID	236.729	251.742	297.082	340.358	545.087	871.743	868.77	1151.54
LY3537982-5 mg/kg BID	345.425	378.167	445.496	471.23	480.532	610.723	778.528	1088.12
LY3537982-5 mg/kg BID	219.564	207.827	231.489	318.682	386.777	749.195	1040.33	1315.78
LY3537982-10 mg/kg BID	237.981	230.565	221.609	260.702	269.419	347.872	430.91	399.076
LY3537982-10 mg/kg BID	211.164	256.461	185.477	166.6	221.474	330.181	427.852	362.452
LY3537982-10 mg/kg BID	318.101	235.295	266.419	310.183	384.255	388.452	464.946	475.693
LY3537982-10 mg/kg BID	385.547	429.157	397.999	473.596	674.64	754.996	869.201	975.606
LY3537982-10 mg/kg BID	275.653	307.359	274.866	286.758	372.486	428.352	488.686	581.659
LY3537982-10 mg/kg BID	277.58	251.565	170.776	159.957	229.035	263.094	298.448	407.711
LY3537982-30 mg/kg BID	110.313	115.431	184.823	146.776	158.767	181.46	184.308	236.979
LY3537982-30 mg/kg BID	184.019	205.102	303.71	277.763	284.199	283.965	281.798	307.697
LY3537982-30 mg/kg BID	208.038	210.806	292.312	163.78	227.078	244.383	311.333	281.822
LY3537982-30 mg/kg BID	139.639	139.431	310.432	198.442	181.546	275.375	298.407	232.354
LY3537982-30 mg/kg BID	151.369	153.243	200.771	228.535	207.413	298.75	263.836	258.059
LY3537982-30 mg/kg BID	186.594	187.676	217.11	130.126	158.936	177.071	190.959	207.62
Figure 3-D
Absolute Tumor Volume (mm³): Cell Line - Human MIA PaCa-2	Study Days
Group	12	14	18	25	29	32	35	39	43	47
Vehicle	250.67	253.248	300.674	684.384	875.383	943.675	861.315	1030.5	1154.7	1093.8
Vehicle	151.375	142.485	174.035	156.309	161.905	234.434	195.072	234.344	236.507	239.625
Vehicle	206.409	148.6	165.465	217.81	219.252	244.213	324.429	381.525	371.52	437.308
Vehicle	189.641	140.389	236.347	303.75	309.728	377.579	386.77	462.947	704.643	536.002
Vehicle	210.519	193.904	245.365	428.313	439.263	585.092	627.108	706.844	788.515	1068.31
Vehicle	139.317	156.906	213.184	493.705	629.961	648.17	634.742	1105.1	1085.89	1535.56
LY3537982-5 mg/kg BID	155.43	132.081	179.858	89.5884	71.2162	80.3283	68.1847	54.4341	72.2255	66.8672
LY3537982-5 mg/kg BID	164.941	220.29	280.738	167.314	122.03	122.116	122.866	127.551	124.425	142.927
LY3537982-5 mg/kg BID	282.746	232.823	238.815	184.262	156.68	139.145	150.667	127.939	145.395	201.132
LY3537982-5 mg/kg BID	177.072	208.622	204.602	146.829	169.63	168.034	133.087	181.755	161.931	299.879
LY3537982-5 mg/kg BID	200.854	157.366	252.397	149.668	86.7591	92.7937	108.987	89.0086	112.104	89.2247
LY3537982-5 mg/kg BID	169.927	173.8	192.852	139.732	110.927	95.5176	130.634	90.0439	88.6109	146.656
LY3537982-10 mg/kg BID	145.998	125.24	161.162	150.82	96.4794	90.9532	96.3902	97.3614	90.2917	116.466
LY3537982-10 mg/kg BID	243.094	284.147	293.299	137.333	110.889	128.136	86.1127	144.35	111.329	194.123
LY3537982-10 mg/kg BID	207.724	229.814	250.781	175.182	109.788	86.6636	107.372	108.409	86.5918	123.296
LY3537982-10 mg/kg BID	170.57	161.013	204.46	108.046	107.625	95.6341	83.5067	109.673	126.545	125.931
LY3537982-10 mg/kg BID	174.653	166.733	221.534	139.324	115.72	98.741	98.8687	67.201	71.0353	110.644
LY3537982-10 mg/kg BID	137.245	162.136	211.629	90.2833	55.804	57.3628	55.7032	52.8106	85.7099	77.1719
LY3537982-30 mg/kg BID	249.322	233.127	222.355	176.454	150.029	107.431	135.477	102.357	135.078	147.512
LY3537982-30 mg/kg BID	183.528	131.145	176.957	119.803	93.7603	97.2633	97.1844	68.7444	87.9409	86.5064
LY3537982-30 mg/kg BID	183.095	163.965	240.119	126.213	102.715	85.656	74.0044	70.5117	63.9744	119.091
LY3537982-30 mg/kg BID	168.562	130.569	161.122	116.475	106.694	97.3284	113.851	89.9586	118.309	109.992
LY3537982-30 mg/kg BID	144.065	202.907	234.943	87.383	108.846	102.183	85.6544	107.035	76.5923	141.003
LY3537982-30 mg/kg BID	186.547	197.833	281.049	112.413	100.933	113.351	108.511	115.151	108.389	150.169
Figure 3-E
Absolute Tumor Volume (mm³): Tumor Fragment EL3187	Study Days
Group	14	17	21	24	28	31	35	38	42	45	49	52	56	63	66	73	76	79	84	87
Vehicle	56.4604	149.418	283.707	501.214	819.641	989.054	1077.36	1227.78	1638.92	2901.13
Vehicle	54.9417	161.503	302.748	486.797	737.007	1330.99	1428.53	1937.38	2272.9	3162.64
Vehicle	68.6209	114.34	237.264	634.993	849.354	1020.59	1838.75	2056.14	2567.7	2896.78
Vehicle	81.4683	149.992	267.575	650.675	904.088	1084.12	1579.78	1842.1	2469.19	2539.44
Vehicle	64.6168	115.198	208.513	302.068	567.2	607.288	740.446	880.713	980.492	1165.52
LY3537982-1 mg/kg BID	70.6835	123.466	285.18	233.746	174.554	187.018	218.51	211.89	256.942	265.067	283.79	405.981	522.572	1085.05	1549.3	2152.59
LY3537982-1 mg/kg BID	66.5988	136.936	267.427	310.018	377.61	355.503	389.876	508.709	597.515	801.581	842.778	1287.24	1461.25	2702.13
LY3537982-1 mg/kg BID	158.612	184.412	344.795	349.4	502.651	493.511	740.496	951.671	1110.55	1038.11	1247.03	1910.48	2291.81
LY3537982-1 mg/kg BID	83.8263	129.98	194.611	225.559	228.341	173.287	179.275	197.49	251.134	323.664	404.197	600.177	750.083	1388.21	2076.9
LY3537982-1 mg/kg BID	42.9138	58.1596	178.1	172.819	169.556	255.866	229.523	241.033	320.618
LY3537982-3 mg/kg BID	78.4507	157.511	271.305	312.74	338.905	349.222	287.2	349.062	219.512	212.745	182.485	307.019	564.996	924.521	1245.58	2286
LY3537982-3 mg/kg BID	56.7216	171.143	229.79	198.279	110.862	51.3566	56.8361	31.3083	0	0	0	0	49.1833	181.345	268.757	410.281	524.042	622.327	997.21	955.53
LY3537982-3 mg/kg BID	144.135	168.983	325.563	301.409	121.661	73.2154	22.3951	20.1511	14.7902	17.2699	0	0	54.9909	165.659	363.725	846.51	1183.51	1376.94	1547.11	1537.52
LY3537982-3 mg/kg BID	63.8268	157.772	246.78	187.675	104.58	63.4467	24.3876	19.4379	16.5941	16.123	18.9444	34.0474	104.051	226.221	339.389	783.602	846.91	1300.93	1815.75	1981.15
LY3537982-3 mg/kg BID	73.0964	150.784	252.552	200.03	53.545	29.8485	14.9597	11.5159	8.88762	0	0	0	37.7585	56.3626	82.0779	250.327	401.753	512.67	846.678	1125.15
LY3537982-10 mg/kg BID	40.2812	90.5447	215.091	174.554	48.0928	18.0623	13.7983	0	0	0	0	0	0	0	0	13.4824	14.472	57.0821	78.4507	73.7397
LY3537982-10 mg/kg BID	77.1932	164.017	339.768	210.044	60.3957	15.7553	0	0	0	0	0	0	0	0	0	0	0	0	18.7827	74.2682
LY3537982-10 mg/kg BID	109.29	107.602	251.232	249.5	101.899	25.4267	14.9105	0	0	0	0	0	0	0	26.6305	99.166	141.032	195.347	325.933	386.646
LY3537982-10 mg/kg BID	51.9349	80.9417	153.612	75.924	26.7121	15.8139	0	0	0	0	0	0	0	0	0	0	0	0	0	0
LY3537982-10 mg/kg BID	180.611	239.595	329.569	272.431	123.518	23.2223	15.2077	0	0	0	0	0	0	0	0	126.189	205.94	457.76	1170.74	1425.22
Figure 3-F							Survival	Day	Vehicle	LY3537982 30mg/kg
Absolute Imaging via IVIS: H358-Luc	Study Days						subject v1	27	1
Group	14	20	27	34	41		subject v2	30	1
Vehicle	157000000	819000000	2160000000	5020000000	18900000000		subject v3	37	1
Vehicle	326000000	1950000000					subject v4	37	1
Vehicle	74800000	421000000	182000000	4060000000			subject v5	41	1
Vehicle	62400000	214000000	155000000	1280000000			subject v6	41	1
Vehicle	81300000	211000000	251000000	481000000	1160000000		subject v7	41	0
Vehicle	230000000	778000000	3240000000				subject v8	41	0
Vehicle	262000000	1100000000	1420000000	9430000000	18600000000		subject v9	41	0
Vehicle	75000000	369000000	983000000	5220000000	14100000000
Vehicle	37700000	127000000	262000000	980000000	958000000		subject 5-1	30
LY3537982-30 mg/kg BID	239000000	111000000	143000000	261000000	248000000		subject 5-2	37
LY3537982-30 mg/kg BID	53400000	81900000	101000000	324000000	371000000		subject 5-3	37
LY3537982-30 mg/kg BID	73000000	71700000	54900000	129000000	149000000		subject 5-4	37
LY3537982-30 mg/kg BID	74800000	126000000	122000000	256000000	298000000		subject 5-5	41
LY3537982-30 mg/kg BID	79400000	126000000	147000000	4630000	333000000		subject 5-6	41
LY3537982-30 mg/kg BID	56500000	69600000	32500000	104000000	85100000		subject 5-7	41
LY3537982-30 mg/kg BID	190000000	157000000	103000000	329000000	381000000		subject 5-8	41
LY3537982-30 mg/kg BID	350000000	372000000	204000000	587000000	1110000000		subject 5-9	41
LY3537982-30 mg/kg BID	32000000	62700000	66700000	284000000	210000000
							subject 6-1	41		0
							subject 6-2	41		0
							subject 6-3	41		0
							subject 6-4	41		0
							subject 6-5	41		0
							subject 6-6	41		0
							subject 6-7	41		0
							subject 6-8	41		0
							subject 6-9	41		0
							subject 7-1	26
							subject 7-2	41
							subject 7-3	41
							subject 7-4	41
							subject 7-5	41
							subject 7-6	41
							subject 7-7	41
							subject 7-8	41
							subject 7-9	41

## Sheet: Figure 4
Figure 4-A: H358 Tumor volume: SHP2
Absolute Tumor Volume (mm³): Cell Line - Human NCI-H358	Study Days
Group	6	9	13	16	20	23	27	30	34	37	41	44	48	51	55	58
Vehicle	125.22	303.216	303.391	518.408	505.232	600.506	648.036	803.924	1033.17	1213.74	1719.4	1790	1296.21	1857.18	2034.87
Vehicle	76.6612	144.667	295.951	589.613	808.261	1042.11	1063.19	1217.41	1585.68	1658.24	1592.68	1975.52	2068.35
Vehicle	212.039	131.85	253.221	373.649	598.592	584.616	557.308	799.147	1050.18	1043.34	1778.76	1795.99	1833.34	1785.95	1825.52	1900.47
Vehicle	199.74	149.977	192.488	196.374	207.023	345.022	506.604	676.663	695.046	723.384	862.664	888.706	902.963	910.379	1120.91	2150.32
Vehicle	187.744	205.829	263.999	399.943	398.31	463.455	616.537	665.708	824.872	969.124	1030.93	1367.88	1381.17	1491.03
Vehicle	191.489	159.363	346.188	389.921	561.989	710.365	944.354	950.812	959.085	1006.27	1502.21	1514.3	1848.22	1895.44	2029.14
LY3537982-10 mg/kg QD	181.935	167.468	229.429	283.208	300.825	297.456	315.57	315.817	346.174	426.797	410.981	575.702	660.765	803.45	1103.38	1907.69
LY3537982-10 mg/kg QD	179.485	211.925	191.642	158.974	198.688	323.23	284.207	292.573	501.919	557.458	514.378	488.618	498.988	478.695	607.273	561.41
LY3537982-10 mg/kg QD	170.785	228.207	291.646	374.179	425.092	593.047	588.153	681.934	653.851	698.367	769.633	812.601	1219.06	1202.81	1130.31	1585.72
LY3537982-10 mg/kg QD	160.03	92.3511	247.301	299.653	372.271	401.283	389.199	582.627	577.869	617.148	523.768	727.187	809.378	802.003	883.039	917.388
LY3537982-10 mg/kg QD	271.657	185.391	318.732	340.529	309.982	322.413	381.486	510.544	512.141	512.992	535.631	626.234	856.794	756.355	1505.53	1843.45
RMC-4550-30 mg/kg QD	195.457	250.447	353.502	307.255	300.048	253.637	382.716	523.93	545.889	714.953	700.88	780.884	1009.91	1022.06	1009.85	1584.65
RMC-4550-30 mg/kg QD	176.541	152.223	180.585	229.82	219.487	245.746	256.142	285.796	289.466	305.839	395.32	341.171	437.279	456.881	477.582	954.525
RMC-4550-30 mg/kg QD	242.45	223.352	291.919	258.179	319.76	433.194	518.764	560.429	621.787	827.803	778.56	1101.55	1141.32	1723.39	2036.62
RMC-4550-30 mg/kg QD	167.295	150.451	183.828	167.196	231.916	224.845	294.026	280.411	280.644	328.208	550.592	561.451	838.712	853.209	880.635	985.28
RMC-4550-30 mg/kg QD	143.575	173.982	219.956	233.003	331.575	375.033	469.279	432.549	418.183	469.368	527.278	594.437	693.508	775.705	886.544	981.555
LY3537982-10 mg/kg QD + RMC-4550-30 mg/kg QD	228.568	206.025	246.908	214.891	109.52	140.691	153.214	82.7633	114.488	114.466	87.3906	98.5656	102.52	114.456	252.524	317.923
LY3537982-10 mg/kg QD + RMC-4550-30 mg/kg QD	189.804	149.006	214.059	205.256	129.599	109.59	100.646	109.073	108.489	93.1928	76.1747	88.3874	103.871	126.67	265.028	331.102
LY3537982-10 mg/kg QD + RMC-4550-30 mg/kg QD	119.316	213.952	383.881	370.001	157.721	188.553	104.71	79.6677	83.6044	98.8762	102.407	103.386	148.786	177.3	215.527	377.372
LY3537982-10 mg/kg QD + RMC-4550-30 mg/kg QD	226.504	194.42	247.146	246.901
LY3537982-10 mg/kg QD + RMC-4550-30 mg/kg QD	237.219	228.236	277.337	228.019	165.102	127.042	100.714	93.6199	100.533	101.648	102.873	140.783	151.085	80.0388	283.715	352.487
Figure 4-B: H358 Tumor volume: Abemaciclib
Absolute Tumor Volume (mm³): Cell Line - Human NCI-H358	Study Days
Group	6	9	13	16	20	23	27	30	34	37	41	44	48	51	55	58
Vehicle	125.22	303.216	303.391	518.408	505.232	600.506	648.036	803.924	1033.17	1213.74	1719.4	1790	1296.21	1857.18	2034.87
Vehicle	76.6612	144.667	295.951	589.613	808.261	1042.11	1063.19	1217.41	1585.68	1658.24	1592.68	1975.52	2068.35
Vehicle	212.039	131.85	253.221	373.649	598.592	584.616	557.308	799.147	1050.18	1043.34	1778.76	1795.99	1833.34	1785.95	1825.52	1900.47
Vehicle	199.74	149.977	192.488	196.374	207.023	345.022	506.604	676.663	695.046	723.384	862.664	888.706	902.963	910.379	1120.91	2150.32
Vehicle	187.744	205.829	263.999	399.943	398.31	463.455	616.537	665.708	824.872	969.124	1030.93	1367.88	1381.17	1491.03
Vehicle	191.489	159.363	346.188	389.921	561.989	710.365	944.354	950.812	959.085	1006.27	1502.21	1514.3	1848.22	1895.44	2029.14
LY3537982-10 mg/kg QD	181.935	167.468	229.429	283.208	300.825	297.456	315.57	315.817	346.174	426.797	410.981	575.702	660.765	803.45	1103.38	1907.69
LY3537982-10 mg/kg QD	179.485	211.925	191.642	158.974	198.688	323.23	284.207	292.573	501.919	557.458	514.378	488.618	498.988	478.695	607.273	561.41
LY3537982-10 mg/kg QD	170.785	228.207	291.646	374.179	425.092	593.047	588.153	681.934	653.851	698.367	769.633	812.601	1219.06	1202.81	1130.31	1585.72
LY3537982-10 mg/kg QD	160.03	92.3511	247.301	299.653	372.271	401.283	389.199	582.627	577.869	617.148	523.768	727.187	809.378	802.003	883.039	917.388
LY3537982-10 mg/kg QD	271.657	185.391	318.732	340.529	309.982	322.413	381.486	510.544	512.141	512.992	535.631	626.234	856.794	756.355	1505.53	1843.45
Abemaciclib- 50 mg/kg QD	272.026	225.738	249.191	301.462	333.465	478.806	367.905	553.886	510.189	504.658	677.925	636.694	629.522	703.137	1172.15	1245.27
Abemaciclib- 50 mg/kg QD	214.291	110.615	235.466	299.588	266.478	326.221	345.954	475.562	434.339	430.808	449.317	399.799	349.273	353.615	551.648	1164.56
Abemaciclib- 50 mg/kg QD	186.126	122.014	192.81	149.389	177.195	347.208	289.779	243.707	296.376	287.638	281.413	238.138	279.31	235.297	363.197	582.55
Abemaciclib- 50 mg/kg QD	216.401	226.751	340.125	412.377	570.532	609.825	656.243	676.584	689.579	629.392	644.886	708.217	645.634	770.015	942.638	930.007
Abemaciclib- 50 mg/kg QD	199.248	279.134	345.577	393.279	548.721	661.634	654.554	675.604	725.196	694.301	659.63	606.809	685.696	792.047	846.324	1019.26
LY3537982-10 mg/kg QD + Abemaciclib- 50 mg/kg QD	200.936	200.384	382.787	345.261	148.224	181.836	154.578	117.68	99.9534	104.402	118.81	111.972	98.3202	114.532	376.466	416.437
LY3537982-10 mg/kg QD + Abemaciclib- 50 mg/kg QD	118.919	148.121	233.126	282.082	61.6323	70.1427	91.9777	115.228	78.2961	86.9247	64.0212	72.7049	100.392	169.833	311.033	501.007
LY3537982-10 mg/kg QD + Abemaciclib- 50 mg/kg QD	185.642	194.145	263.173	264.79
LY3537982-10 mg/kg QD + Abemaciclib- 50 mg/kg QD	121.554	161.348	237.621	279.084	137.748	164.606	165.432	150.892	122.419	122.277	136.184	151.543	177.61	169.619	483.378	677.835
LY3537982-10 mg/kg QD + Abemaciclib- 50 mg/kg QD	189.12	158.127	244.502	201.326
Figure 4-C: SW837 Tumor volume: Cetuximab
Absolute Tumor Volume (mm³): Cell Line - Human SW837	Study Days
Group	6	10	13	17	20	25	27	31	38	42	45	48	52	55	59
Vehicle	160.203	140.079	149.371	216.627	199.495	189.423	211.943	230.624	288.336	332.383	359.579	382.88	478.492	546.162	660.173
Vehicle	190.918	153.476	135.8	202.491	209.667	209.795	228.234	249.082	265.236	247.377	261.604	274.279	271.048	306.504	320.472
Vehicle	116.703	116.111	85.1181	108.683	146.783	130.608	160.049	198.051	275.73	325.139	332.648	396.711	423.364	525.334	642.688
Vehicle	261.81	207.215	259.566	233.37	342.307	297.042	282.297	327.009	430.427	463.589	593.402	662.388	729.106	798.621	938.188
Vehicle	157.829	127.681	117.057	182.116	184.673	173.556	181.852	209.82	238.844	241.127	282.103	349.609	347.792	400.108	475.94
Vehicle	184.818	140.236	138.229	195.101	214.488	196.375	160.995	208.741	212.611	215.886	303.505	302.757	301.318	312.13	351.072
LY3537982-10 mg/kg QD	147.374	125.833	137.781	197.591	212.863	203.641	207.961	225.594	292.568	303.437	265.761	324.559	309.908	376.685	379.089
LY3537982-10 mg/kg QD	133.547	136.047	149.747	220.099	249.478	204.587	209.764	279.585	297.991	282.923	274.417	305.661	283.064	311.628	339.713
LY3537982-10 mg/kg QD	161.734	132.117	135.444	220.994	208.162	213.638	218.302	216.415	284.492	283.09	289.011	298.867	305.623	380.525	340.133
LY3537982-10 mg/kg QD	121.049	101.246	121.953	155.898	223.544	164.46	150.996	182.983	167.744	208.913	189.676	219.827	180.15	234.696	247.997
LY3537982-10 mg/kg QD	155.168	199.889	189.581	208.931	233.453	240.746	289.501	339.603	318.266	329.035	389.212	360.061	387.292	388.181	338.266
Cetuximab- 10 mg/kg BIW	134.882	153.48	140.547	183.376	182.788	174.121	167.341	187.416	195.656	202.871	210.837	228.127	268.03	391.393	401.714
Cetuximab- 10 mg/kg BIW	142.941	140.578	139.254	174.758	149.49	144.111	176.861	177.497	221.012	242.104	256.739	264.899	323.174	335.339	363.356
Cetuximab- 10 mg/kg BIW	144.644	142.134	162.954	192.166	232.08	225.805	242.525	277.303	328.148	334.386	404.653	455.361	422.588	473.887	608.195
Cetuximab- 10 mg/kg BIW	126.793	145.958	149.983	169.845	174.646	160.141	167.718	201.742	179.38	208.246	183.413	211.276	226.919	262.531	267.844
Cetuximab- 10 mg/kg BIW	269.539	263.107	258.311	231.364	297.39	256.977	267.104	356.739	337.158	378.171	334.261	348.933	342.655	382.494	305.115
LY3537982-10 mg/kg QD + Cetuximab- 10 mg/kg BIW	140.404	143.995	146.645	108.701	155.787	121.913	142.34	208.782	142.34	136.451	133.538	180.712	184.984	150.264	129.137
LY3537982-10 mg/kg QD + Cetuximab- 10 mg/kg BIW	168.028	132.096	123.342	208.513	232.117	210.049	239.193	269.905	268.232	260.688	246.464	263.455	231.648	207.593	203.299
LY3537982-10 mg/kg QD + Cetuximab- 10 mg/kg BIW	174.998	130.683	111.028	173.104	137.397	164.969	207.678	235.973	186.377	121.288	136.942	134.767	173.918	142.905	121.062
LY3537982-10 mg/kg QD + Cetuximab- 10 mg/kg BIW	173.42	207.381	208.698	293.098	324.024	279.896	365.821	354.423	300.495	337.237	228.3	202.501	186.411	178.352	157.307
LY3537982-10 mg/kg QD + Cetuximab- 10 mg/kg BIW	127.505	117.552	127.84	208.762	203.475	181.606	144.221	171.605	191.611	183.243	170.977	173.13	146.557	162.189	160.008
Figure 4-D: CT26 Tumor volume: PD1, PD-L1
Absolute Cell Line Absolute Tumor Volume (mm³)- Mouse CT26-KI-Kras-clH4	Study Days
Group	6	9	13	16	20	23	27	30	34	37	41	52	59	65
Vehicle	97.9039	135.152	224.644	145.115	905.162	1349.29	2199.2
Vehicle	28.8926	86.8019	195.975	120.416	681.407	1176.13	1872.29
Vehicle	30.9506	90.2403	203.763	157.621	976.251	1215.61	2260.78
Vehicle	48.835	117.436	177.779	161.052	600.808	1370.95	2568.46
Vehicle	43.8328	110.503	212.119	102.926	729.943	2438.26
Vehicle	42.5691	119.616	188.183	55.253	289.955	546.034	569.911
Vehicle	40.8863	159.246	137.997	202.746	905.328	1985.57	2293.35
Vehicle	36.3957	93.7085	166.245	185.369	725.748	1662.76	1901.91
Vehicle	56.3618	103.744	206.71	267.72	1215.58	2631.3
Vehicle	25.4684	90.9705	255.666	309.191	1719.02	3433.87
LY3537982-30 mg/kg QD	29.9848	92.7795	43.6823	29.9889	29.1983	51.172	63.5837	379.089	2961.62
LY3537982-30 mg/kg QD	33.843	71.7244	46.9924	51.6757	44.3997	161.342	502.676	1563.97	3215.45
LY3537982-30 mg/kg QD	30.8141	44.3543	30.9857	31.3319	40.9428	137.433	360.697	1053.45	1591.59
LY3537982-30 mg/kg QD	45.2554	86.6976	46.0419	59.3268	59.8077	150.822	528.186	1040.53
LY3537982-30 mg/kg QD	69.4	116.772	58.0884	62.8572	39.806	103.995	156.173	1763.95	2210.94
LY3537982-30 mg/kg QD	40.429	72.8412	31.4554	52.8162	44.8861	94.0322	169.309	580.191
LY3537982-30 mg/kg QD	40.1874	116.405	71.0856	58.0054	139.255	353.08	518.999	1327.54
LY3537982-30 mg/kg QD	45.2447	92.8082	34.6331	29.7921	100.23	211.412	418.586	919.512	2383.86
LY3537982-30 mg/kg QD	49.6089	100.181	45.0804	82.9104	79.4388	241.884	570.657	1229.74	2961.07
LY3537982-30 mg/kg QD	49.0455	51.3213	55.0736	41.0011	47.4479	110.289	144.467
PDL1-500 ug/animal IP Q7D	30.7821	54.4678	104.249	159.896	311.943	583.421
PDL1-500 ug/animal IP Q7D	36.7831	108.626	201.879	435.235	636.588	2259.17
PDL1-500 ug/animal IP Q7D	30.6174	74.7894	174.275	382.185	387.322	1320.72	2471.42
PDL1-500 ug/animal IP Q7D	34.7399	106.074	283.782	510.507	606.539	1059.3	3428.81
PDL1-500 ug/animal IP Q7D	52.189	88.8774	159.223	208.333	306.563	616.582	946.313	2424.62
PDL1-500 ug/animal IP Q7D	92.9052	77.4666	154.682	388.836	354.849	552.721	1329.04
PDL1-500 ug/animal IP Q7D	22.0892	51.8832	191.186	545.813	521.957	1045.87	2145.56
PDL1-500 ug/animal IP Q7D	58.2516	102.383	221.51	476.629	663.72	974.048	1662.67	2911.62
PDL1-500 ug/animal IP Q7D	50.9642	96.0973	76.9015	176.438	133.996	106.444	81.6512	107.908	102.149	225.048	521.242	1726.47
PDL1-500 ug/animal IP Q7D	34.3826	80.7609	262.926	339.772	484.28	947.812	1768.97
PD1-250 ug/animal IP BIW	37.2389	62.5643	166.661	289.604	564.367	1460.02	3480.27
PD1-250 ug/animal IP BIW	45.8174	105.002	176.219	157.102	78.8159	77.0729	64.175	80.5036	129.086	172.855	299.24	1255.1
PD1-250 ug/animal IP BIW	18.5784	32.0178	55.4125	0	0	0	0	0	0	0	0	0
PD1-250 ug/animal IP BIW	94.0267	98.7292	142.416	466.946	819.281	1212.43	3407.16
PD1-250 ug/animal IP BIW	24.0258	43.8935	94.3358	103.709	920.203	1372.83	2785.46
PD1-250 ug/animal IP BIW	52.2951	122.443	121.323	104.524	157.838	254.699	184.553	256.9	291.735
PD1-250 ug/animal IP BIW	48.5671	101.182	173.483	285.46	449.991	737.392	1523.07	2913.12
PD1-250 ug/animal IP BIW	65.0687	174.715	267.069	591.272	1343.18	2949.63
PD1-250 ug/animal IP BIW	47.311	151.047	183.924	212.331	377.141	372.115	320.608	650.034	290.242	498.759	907.27	3792.24
PD1-250 ug/animal IP BIW	38.2536	103.487	148.191	440.968	852.867	1070.55	1724.12
LY3537982-30 mg/kg QD + PDL1-500 ug/animal IP Q7D	24.3054	112.333	80.3649	74.1793	62.4185	43.3829	49.0706	137.388	120.64	153.45	180.064	447.675
LY3537982-30 mg/kg QD + PDL1-500 ug/animal IP Q7D	33.996	66.9503	35.5358	54.1677	40.7828	40.8533	31.9922	107.289	107.009	144.655	271.376	94.9587
LY3537982-30 mg/kg QD + PDL1-500 ug/animal IP Q7D	21.0611	38.1512	23.8426	29.2775	0	0	0	12.5006	0	0	0	0	0	0
LY3537982-30 mg/kg QD + PDL1-500 ug/animal IP Q7D	47.8541	83.3693	68.555	25.0821	0	0	0	0	0	0	0	0	0	0
LY3537982-30 mg/kg QD + PDL1-500 ug/animal IP Q7D	63.7801	91.6886	54.8751	65.0566	49.2548	38.4328	24.4832	25.6731	64.8771	100.094	202.959	1121.08
LY3537982-30 mg/kg QD + PDL1-500 ug/animal IP Q7D	41.1605	83.6594	56.3948	29.9496	16.2505	21.0364	12.9005	38.3191	40.5731	44.8528	41.4941	17.5171	0	0
LY3537982-30 mg/kg QD + PDL1-500 ug/animal IP Q7D	60.278	115.26	78.9309	46.3185	15.5944	0	0	0	0	0	0	0	0	0
LY3537982-30 mg/kg QD + PDL1-500 ug/animal IP Q7D	53.4385	86.7096	72.024	48.794	52.5394	137.304	198.374	706.171	1373.94	2655.4
LY3537982-30 mg/kg QD + PDL1-500 ug/animal IP Q7D	77.241	108.514	82.5082	50.3676	59.1263	76.3939	107.759	277.746	244.275	652.034	911.599	1931.16
LY3537982-30 mg/kg QD + PDL1-500 ug/animal IP Q7D	34.4876	89.9706	69.158	0	0	0	23.6858	103.326
LY3537982-30 mg/kg QD + PD1-250 ug/animal IP BIW	39.4605	70.2059	58.275	28.7169	0	0	0	0	0	0	0	0	0	0
LY3537982-30 mg/kg QD + PD1-250 ug/animal IP BIW	43.5697	55.9033	43.8161	62.8034	30.4323	18.8914	7.56403	13.8749	0	0	0	0	0	0
LY3537982-30 mg/kg QD + PD1-250 ug/animal IP BIW	22.0013	63.0283	37.0876	0	0	0	0	0	0	0	0	0	0	0
LY3537982-30 mg/kg QD + PD1-250 ug/animal IP BIW	53.8601	72.6147	56.5145	50.2395	19.3357	7.41002	0	0	0	0	0	0	0	0
LY3537982-30 mg/kg QD + PD1-250 ug/animal IP BIW	30.8331	50.652	56.4819	47.0917	70.9169	219.726	464.518	958.089
LY3537982-30 mg/kg QD + PD1-250 ug/animal IP BIW	64.8686	50.0102	43.3967	0	40.6818	63.6075	490.623	725.284	1362.64
LY3537982-30 mg/kg QD + PD1-250 ug/animal IP BIW	51.2558	74.5475	54.6942	0	32.271	27.0093	17.3178	0	0	0	0	0	0	0
LY3537982-30 mg/kg QD + PD1-250 ug/animal IP BIW	19.3673	48.8897	38.0238	18.0412	12.4954	36.331	60.2394	342.664
LY3537982-30 mg/kg QD + PD1-250 ug/animal IP BIW	41.4185	59.2345	59.1349	0	0	0	0	0	0	0	0	0	0	0
LY3537982-30 mg/kg QD + PD1-250 ug/animal IP BIW	58.1265	51.5093	50.1573	51.981	41.7137	45.6826	76.6111	160.701	141.334	234.297	252.469	986.374

## Sheet: Figure 5
Figure 5A	BiaCore Protein Binding																							Figure 5C
		Adagrasib		LY3537982
	WT	0.727	0.01342	8.5e-05	0.06068
	G12C	4.122	5.2367	7.254	5.8613
	G12C/H95D	1.04	0.07737	7.02	6.7598
	G12C/H95Q	1.65	1.528	6.102	6.6825
	G12C/H956	1.07	1.2113	6.775	5.4569
	G12C/Y96C	1.03	0.5623	7.81	7.3642
Figure 5B	BA/F3 Cell Proliferation IC50 (nM)
		LY3537982			adagrasib
	EV	10000	10000	10000	10000	10000	10000
	G12C	9	5.5	4.7	32	21	11
	G12C/ H95D	29.22	31.44	28	1293	1228	1368
	G12C/ H95Q	51.7	32.6	22.8	1396	1221	932.1
	G12C/ H95R	10.8	8.6	9.9	1540	1640	1750
	G12C/ Y96C	382.4	417	338	1784	1710	1720
	G12C/ Y96D	133.1	105.2	40	1675	1550	911.6
Figure 5D	Cell Proliferation IC50 (nM)																								p-ERK									ERK									KRAS
		LY3537982							adagrasib																Empty Vector									Empty Vector									Empty Vector
	H1373 Parental	298.8	213.1	311.4	250.3	532.6	259	353.2	133.2	163.9	117.9	145.8	122.8	132.9	100.3										G12C Column 8-12									G12C Column 8-12									G12C Column 8-12
	H1373 Control	368.6	469	485.6	670.4	566.1	587	557.8	277.6	196.2	209.6	177.6	196	110.4	109.1										G12C/H95Q Column 15-19									G12C/H95Q Column 15-19									G12C/H95Q Column 15-19
	G12C/ H95Q	215.1	260.5	200.9	344.5	271.9	323.9	306.4	1063	1052	950.5	853.9	893.1	802.1	865.1
	G12C/ H95R	228.9	184.8	208.6	239.2	289.2	186.5	212.4	953.7	1084	868.9	843.7	806.3	913.6	863.6
	G12C/ Y96C	1580	1752	1513	1545	1661	1714	1628	1333	1368	1380	1357	1262	1296	1335
Figure 5E	Active Ras Inhibition IC50 (nM)
		LY3537982		adagrasib
	H1373 Parent	1.39	1.035	29.8	29.8
	H1373 Control	1.04	1.029	19.75	22.7
	G12C/H95Q	8.97	6.091	100	100
	G12C/H95R	6.51	6.168	100	100
	G12C/Y96C	25.84	23.54	100	100
Figure 5G	% Active Ras Inhibition
	hours	H1373 Parental				H1373 Control				G12C/H95Q				G12C/H95R				G12C/Y96C
	2	66.9908	72.313	84.7996	78.7549	96.2599	79.8032	65.4448	93.7902	62.8094	59.1904	26.3702	-4.30948	64.4715	71.0821	89.1769	73.0347	20.1049	-34.9757	0.699035	25.244
	8	93.8469	91.6666	96.7012	96.0303	93.1696	94.5042	96.2632	93.403	66.5579	80.8424	94.1806	83.2432	87.0179	91.9572	87.4413	78.4197	2.47524	38.1424	2.99904	69.4396
	2	62.8601	79.9368	76.5704	58.6349	88.7512	29.5033	68.7162	19.3896	30.5224	-65.2837	-2.33544	7.84225	32.5359	-61.7179	-20.0524	29.846	-60.955	25.5636	-14.5223	-16.8194
	8	93.5184	92.2388	93.8758	91.8835	93.0403	93.1185	91.103	86.1436	41.6841	-38.4681	-4.71288	-51.1584	11.9499	-11.9125	-18.6096	18.0909	-43.7738	32.9691	-11.8815	16.2605
																									pPERK									ERK									KRAS
Figure -H: H1373 Tumor volume:																									G12C/Y96C Column 1-5									G12C/Y96C Column 1-5									G12C/Y96C Column 1-5
Absolute Cell Line - Human NCI-H1373-cl2 (mm³)	Study Days																								G12C/H95R Column 8-12									G12C/H95R Column 8-12									G12C/H95R Column 8-12
Group	7	10	13	16	20	23	27	30	34	37	41	44	48	52
Vehicle	55.6815	56.8198	80.5754	86.4278	171.294	198.06	296.502	378.039	508.608	508.512	561.584	739.519	1051.15
Vehicle	66.0271	78.8068	113.011	121.176	204.429	273.635	473.396	574.876	756.058	860.508	920.347	1158.37	1265.94
Vehicle	107.291	110.718	124.693	115.496	240.466	300.395	361.661	445.074	581.774	531.594	500.513	482.296	601.357	673.793
Vehicle	115.688	162.499	158.067	225.5	350.633	426.067	547.423	623.725	863.736	770.125	902.529	1171.44	1257.91	1540.83
Vehicle	114.805	119.011	123.76	112.067	241.982	314.669	476.263	487.512	583.119	629.716	664.181	889.816	1054.8	1204.18
Vehicle	113.214	125.661	133.244	148.158	264.805	344.413	432.041	505.494	478.096	574.127	426.095	514.03	718.573	791.643
Vehicle	109.083	112.691	141.179	133.974	189.912	303.073	457.568	481.393	522.425	681.048	684.271	726.45	829.537	891.209
Vehicle	81.4894	113.756	106.532	110.499	198.638	239.096	474.879	587.394	709.53	837.612	852.355	1231.11	1503.17	1823.39
LY3537982-30 mg/kg BID	105.475	127.845	131	122.863	202.979	244.286	193.988	131.154	89.3391	65.8495	43.743	52.1159	34.5546	34.3382
LY3537982-30 mg/kg BID	81.5768	89.1398	139.544	149.764	227.811	341.668	310.266	211.264	127.848	77.3791	50.9701	52.9161	36.8642	48.5654
LY3537982-30 mg/kg BID	62.3287	69.3289	82.578	117.956	131.986	248.151	207.818	96.0266	101.142	81.7521	67.4898	61.3286	65.3851	46.3099
LY3537982-30 mg/kg BID	78.4711	101.777	101.109	96.2599	149.787	194.348	212.899	113.225	102.16	84.3567	56.5751	49.8181	31.1768	39.4516
LY3537982-30 mg/kg BID	133.725	152.874	181.638	196.536	244.387	342.783	330.464	180.541	116.649	92.5379	70.3198	88.5153	52.1331	48.4197
LY3537982-30 mg/kg BID	105.3	159.234	132.097	163.041	329.717	430.325	514.944	334.535	164.529	150.991	108.346	97.8366	81.0206	75.0257
Adagrasib- 30 mg/kg BID	136.292	137.778	131.072	156.045	218.848	213.106	199.049	158.637	92.3865	65.1572	46.6326	53.1043	47.2944	62.6945
Adagrasib- 30 mg/kg BID	126.953	153.187	143.514	222.48	383.534	400.155	430.605	241.891	88.3985	80.8421	62.8487	54.1774	50.688	41.834
Adagrasib- 30 mg/kg BID	83.7413	71.236	96.9102	128.249	252.916	282.511	348.91	170.592	94.2712	68.4863	57.3782	58.7701	51.7859	32.2026
Adagrasib- 30 mg/kg BID	72.4967	85.7706	108.605	91.4525	176.722	298.802	284.055	158.638	90.6581	74.6354	48.6503	42.1082	53.5387	31.7196
Adagrasib- 30 mg/kg BID	103.337	105.52	84.9931	141.11	241.016	316.778	398.816	173.666	111.016	90.4794	53.4579	57.9723	54.2941	57.3782
Adagrasib- 30 mg/kg BID	104.039	114.921	131.799	152.452	226.221	360.023	306.727	189.524	70.4351	53.0942	52.6243	39.8999	27.3419	26.4563
Figure -I: H1373 H95R Tumor volume:
Absolute Cell Line - Human NCI-H1373-KI-H95R-cl9-3989223 (mm³)	Study Days
Group	32	35	39	42	46	49	53	56	60	63	67	70	74	77											pERK									ERK									KRAS
Vehicle	86.5332	98.5282	91.4378	140.998	220.584	261.123	229.709	259.918	326.31	392.442	441.341	464.625	654.867	625.696											G12C/H95D Coulmn 8-12									G12C/H95D Coulmn 8-12									G12C/H95D Coulmn 8-12
Vehicle	98.3462	96.202	103.919	144.866	199.194	225.534	287.43	306.604	392.483	411.165	501.133	515.483	509.603	591.515
Vehicle	89.9585	111.729	129.126	178.579	213.156	316.762	392.784	440.675	512.592	532.076	644.802	709.385
Vehicle	88.5933	97.8683	84.6783	168.025	372.413	321.982	342.808	392.338	402.736	431.193	572.619	585.183	687.778	867.784
Vehicle	152.271	190.197	228.984	310.19	406.512	453.59	599.131	673.44	773.212	920.897	999.152	1132.8	1253.95	1279.07
Vehicle	139.078	141.344	142.253	312.952	303.493	385.795	419.321	418.524	417.469	418.73	368.281	349.222	391.307	389.494
LY3537982-30 mg/kg BID	91.3518	104.301	81.7223	148.613	237.837	297.766	203.923	130.756	117.866	88.3957	79.275	82.2838	79.0934	87.0873
LY3537982-30 mg/kg BID	100.282	100.761	127.348	197.65	256.206	285.786	149.235	117.288	116.987	102.409	72.2876	72.3632	71.5833	56.2575
LY3537982-30 mg/kg BID	58.7276	63.307	39.4282	45.8039	112.609	172.645	82.2299	56.8764	49.1665	41.942	38.7596	46.1382	49.6028	30.9479
LY3537982-30 mg/kg BID	84.3932	92.261	126.67	169.685	242.781	271.494	165.697	98.0831	86.5231	75.0725	78.4095	75.0447	70.3834	78.0343
LY3537982-30 mg/kg BID	89.9594	93.3189	152.775	234.555	244.241	269.804	171.215	106.369	98.3105	103.375	80.8734	98.2353	82.5085	61.5441
LY3537982-30 mg/kg BID	114.107	146.752	170.688	303.429	394.305	492.764	297.951	257.396	195.673	189.152	152.191	165.65	142.014	103.216
Adagrasib- 30 mg/kg BID	118.409	113.09	129.016	171.849	290.661	341.471	433.102	492.435	639.723	715.487	891.296	1085.28	1539.26	1662.01
Adagrasib- 30 mg/kg BID	114.669	140.463	130.426	213.815	265.791	321.126	352.594	327.41	466.261	464.642	535.227	586.634	673.032	692.512
Adagrasib- 30 mg/kg BID	66.5958	75.4389	60.3957	78.5779	109.096	165.813	205.182	266.179	298.716	285.253	344.487	317.218	295.411	279.903
Adagrasib- 30 mg/kg BID	134.334	177.488	168.12	298.212	255.88	341.265	286.544	320.388	400.497	420.562	520.84	531.553
Adagrasib- 30 mg/kg BID	97.427	128.073	116.697	235.387	342.855	435.715	464.889	601.04	609.409	597.147	714.072	571.115	584.379	648.834
Adagrasib- 30 mg/kg BID	81.5633	70.2333	54.7756	106.052	139.288	199.786	177.731	149.861	181.449	195.974	305.607	364.425	352.032	389.087
Figure -J: H1373 H95Q Tumor volume:
Absolute Cell Line - Human NCI-H1373-KI-H95Q-cl1-3989220 (mm³)	Study Days
Group	7	11	14	18	21	25	28	32	35	38	41	45	48	52	55	59	62	66	69
Vehicle	93.0932	118.235	102.769	129.448	118.647	113.024	160.944	202.185	214.007	340.864	367.089	450.495	458.024	526.73	586.133	687.489	800.924	788.846	930.4
Vehicle	59.4708	75.047	61.8631	80.3386	98.5178	98.6627	111.47	144.178	178.63	215.539	257.125	337.541	444.183	548.262	582.587	694.008	687.238	744.785	968.63
Vehicle	66.6328	90.4594	83.2253	80.683	121.037	134.738	174.116	150.653	280.637	364.259	509.862	615.48	688.824	806.631	971.847	1237.87	1562.44	1827.09	2061.83						pERK									ERK									KRAS
Vehicle	80.3133	88.6644	68.2671	99.9389	87.6747	87.2458	105.57	100.027	169.024	180.287	215.964	257.62	277.917	316.653	386.382	399.837	412.68	533.366	549.774						G12C/Y96D Column 1-5									G12C/Y96D Column 1-5									G12C/Y96D Column 1-5
Vehicle	127.126	108.597	93.743	110.127	123.058	108.042	137.177	100.777	213.58	206.517	227.51	216.899	213.949	274.315	278.518	302.147	312.842	325.603	368.49
LY3537982-30 mg/kg BID	142.437	143.218	120.76	108.257	138.523	176.954	237.636	226.412	206.905	449.036	406.296	303.552	170.711	86.1891	78.5732	75.1814	61.6571	41.0616	48.1161
LY3537982-30 mg/kg BID	109.649	120.032	120.372	104.039	95.0043	149.609	176.169	149.484	170.93	207.827	256.065	167.47	113.911	95.1509	69.7572	67.8852	61.4748	56.3961	49.115
LY3537982-30 mg/kg BID	104.63	116.046	106.38	91.9178	152.65	167.355	165.222	121.373	121.079	190.412	221.511	155.028	106.174	73.5328	50.3517	62.8593	63.2302	54.8303	48.9893
LY3537982-30 mg/kg BID	99.2972	123.271	97.8725	112.687	126.17	166.891	230.59	195.498	229.22	261.205	290.059	232.044	163.239	100.804	90.3245	69.7518	64.706	63.1876	56.6537					Figure 5F
LY3537982-30 mg/kg BID	106.478	93.0132	74.1978	117.787	82.442	154.382	185.983	236.047	335.273	297.775	430.262	276.223	187.704	141.294	142.585	116.142	111.183	107.851	111.407
Adagrasib- 30 mg/kg BID	82.276	111.38	96.8295	80.5183	83.0517	136.573	182.661	143.015	273.032	276.627	332.314	343.581	384.248	444.698	456.054	388.413	369.1	377.545	364.24
Adagrasib- 30 mg/kg BID	114.254	126.919	122.13	117.832	117.556	180.787	270.677	260.925	274.32	421.603	414.205	502.863	623.071	689.595	758.75	850.514	742.073	918.361	1005.2
Adagrasib- 30 mg/kg BID	104.69	73.4792	52.4736	85.3296	93.5163	90.5254	72.9801	80.8177	145.408	132.564	191.053	202.952	206.369	257.46	298.301	403.769	466.772	490.637	551.349
Adagrasib- 30 mg/kg BID	134.5	147.731	116.936	119.859	107.834	163.806	190.8	221.098	244.419	298.733	406.293	500.891	515.536	570.605	654.748	664.672	693.267	760.043	1111.83
Adagrasib- 30 mg/kg BID	103.544	146.59	106.812	96.5919	117.549	119.494	144.48	134.233	147.707	223.774	250.216	264.311	309.706	358.034	464.575	542.572	480.609	514.035	574.594
Figure -K: H1373 H96C Tumor volume:
Absolute Cell Line - Human NCI-H1373-KI-Y96C-cl5 (mm³)	Dates/Study Days
Group	7	11	14	18	21	25	28	32	35	39	42	46	49	52	55	59	62	66	69	73	76	81
Vehicle	90.5594	83.9956	53.4753	63.8564	69.4357	62.8064	55.9983	51.8713	71.6626	98.8397	100.408	117.244	157.593	232.794	231.482	284.253	289.589	352.862	400.646	485.6	540.905	585.476
Vehicle	160.712	132.581	114.131	101.392	119.788	108.05	122.961	130.689	265.292	336.487	323.008	421.889	466.574	568.353	628.961	761.365	825.262	869.347	936.085	908.585	1040.53	1110.67
Vehicle	90.1559	105.394	97.9013	98.9974	74.9358	87.3156	90.4455	90.1997	163.292	196.589	226.642	358.489	379.362	422.824	512.17	558.882	605.473	626.97	687.472	772.335	895.471	732.385
Vehicle	94.5309	103.708	97.763	111.312	100.82	123.977	124.58	107.3	172.508	190.875	185.569	256.287	303.035	363.249	354.516	453.724	466.099	623.437	614.321	630.782	755.238	763.193
Vehicle	82.3455	104.193	107.588	86.3164	90.7301	77.7233	96.8283	67.4028	144.158	128.959	146.59	146.873	156.754	170.208	194.476	218.976	227.345	255.359	263.307	247.031	239.276	248.093
LY3537982-30 mg/kg BID	136.242	96.8295	91.6144	110.034	105.383	104.915	130.004	109.532	167.018	174.794	156.425	165.799	307.143	221.174	222.582	254.544	231.095	206.698	212.408	199.424	163.869	169.741
LY3537982-30 mg/kg BID	90.6547	98.9821	57.9486	65.7625	80.7194	80.7999	104.236	68.3761	128.045	126.861	167.015	214.226	302.981	334.877	351.684	294.789	264.67	258.371	235.003	213.195	200.487	190.918
LY3537982-30 mg/kg BID	182.648	111.865	106.587	105.99	132.253	185.973	186.479	217.938	284.819	302.301	360.941	413.56	560.746	560.551	503.551	489.547	409.917	405.439	378.508	347.174	365.107	295.485
LY3537982-30 mg/kg BID	109.099	64.1386	87.4838	73.7647	99.8181	97.8798	86.753	57.9272	131.892	196.491	238.97	288.52	362.548	363.719	349.467	277.538	211.524	286.767	231.797	228.42	205.253	198.9
LY3537982-30 mg/kg BID	91.8125	67.1476	71.4788	76.4254	64.7671	59.7453	86.6706	63.0348	98.2962	89.882	96.7564	118.625	136.226	203.933	194.28	185.749	195.64	180.112	207.264	226.934	233.591	223.724
Adagrasib- 30 mg/kg BID	99.8977	66.2738	71.0068	118.243	113.816	107.361	140.217	124.857	216.666	324.119	345.711	378.491	488.482	456.014	587.451	508.35	657.139	736.621	708.653	1119.83	1233.78	1214.22
Adagrasib- 30 mg/kg BID	80.6592	76.3425	61.386	89.8086	89.0388	70.2762	98.3055	70.8766	86.2835	101.642	133.084	126.869	180.085	220.047	218.908	295.775	384.531	577.352	644.226	759.308	807.413	806.306
Adagrasib- 30 mg/kg BID	121.4	96.9177	69.6371	76.8234	112.948	93.4529	118.526	102.969	155.185	192.826	230.861	268.415	341.137	278.378	332.646	433.629	476.135	568.154	609.315	743.351	758.457	832.253
Adagrasib- 30 mg/kg BID	145.154	90.1954	103.021	91.2562	85.6906	97.2924	75.0254	126.074	153.415	166.103	169.792	243.825	322.76	309.788	336.382	483.892	573.131	644.213	701.155	791.129	758.737	826.867			pERK									total ERK									Vinculin
Adagrasib- 30 mg/kg BID	114.156	91.0188	74.4005	102.013	105.572	131.803	131.922	136.639	243.706	302.634	305.001	326.094	440.95	433.131	550.318	558.209	561.03	746.299	842.25	758.167	990.271	1073.79
																									Lane Order
																									Lanes 1-4	H1373-Parental (DMSO, LY3537982, Adagrasib, Sotorasib)
																									Lanes 6-9	H1373-Control (DMSO, LY3537982, Adagrasib, Sotorasib)
																									Lanes 12-15	H1373-G12C/H95Q (DMSO, LY3537982, Adagrasib, Sotorasib)
																									Lanes 17-20	H1373-G12C/H95R (DMSO, LY3537982, Adagrasib, Sotorasib)
																									Lanes 21-24	H1373-G12C/Y96C (DMSO, LY3537982, Adagrasib, Sotorasib)

## Sheet: Figure 6
Figure 6A	Log[nM]	H358 Parental			H358-R									Figure 6B
	4.69897	0.126064	0.165459	0.212732	0.698917	0.986707	1.14088
	4.09691	0.425465	0.606681	1.22124	9.04481	11.2957	15.1398
	3.49416	5.49953	5.67286	6.22439	54.7725	53.6727	57.0748
	2.89209	8.69839	9.57296	10.1875	64.0229	61.5356	64.1462
	2.29004	15.0725	16.8531	21.3441	70.3748	71.8549	75.997
	1.68798	29.7274	30.1371	39.4028	92.5552	87.4366	89.7801
	1.08591	49.2042	53.9474	64.3082	93.6138	97.3859	98.4857
	0.483855	76.2606	84.5178	90.9707	102.946	99.164	102.772
	-0.11821	92.8616	95.7848	102.498	101.055	101.055	99.0304
Figure 6D, E
	combination with olomorasib	H358		H358-R
		IC50 (nM)		IC50 (nM)		CI50
	3145219 trametinib	5.87	10.47	43.53	53.83	0.190188	0.0811161
	3214996 ERK	1338	1841	2317	2614	0.276297	1.07502
	2482680 erlotinib		760.3	5647	6710	0.839573	1.01462								KRAS								GAPDH
	3516376 erdafitinib	7282	5761	5206	5506	0.173107	0.221563
	3557284 RMC4550	158.7	248.1	8013	7665	0.303799	0.434976
	3340810 alpelisib	905.8	781.3	1868	3025	0.124456	0.137779
	3085844 AKTi	4143	4726	5803	5166	0.546511	0.811556
	3295668 AuroraAi	77.43	89.82	50.56	46.93	0.303472	0.328466
	2813542 abemaciclib	489.2	335.9	123.9	156.1	0.0348446	0.0370919							Figure 6C
	2778890 everolimus	6772	>10000	>10000	>10000	0.000172136	0.00152375
	2633882 dasatinib	575.1	1081	162.9	154.8	0.183288	0.213846
	3530890 GPX4 i	>10000	>10000	349.7	267.4	5.1075	5.08787
	264368 gemcitabine	2.16	1.62	0.35	0.48	0.0116028	0.0169011
	231514 Alimta	305.6	330.5	290.8	255	0.347947	0.366237
	154968 cisplantin	>10000	>10000	>10000	>10000	1.06111	2.84195
	2490850 rigosertib	86.45	81.53	137.1	105.9	0.380359	0.494453
	3566077 SOS1i	9942	6686	>10000	>10000	0.317678	0.688071
	485863 paclitaxel	5.15	1.63	1.68	1.87	0.750031	1.15147
																p-SHP2 (Tyr542)							SHP2								p-EGFR(Tyr1068)								p-EGFR(Tyr845)								EGFR
															p-ERK								ERK								pRB								RB								GAPDH

## Sheet: SF 1
SF-1-C		H358	DMSO			LY3537982 10nM			LY3537982 100nM			LY3537982 1μM
		ETV1	1.375	1.042	0.698	0.161	0.148	0.31	0.008	0.007	0.01	0.007	0.005	0.008
		SPRY4	1.002	0.994	1.004	0.482	0.451	0.647	0.135	0.256	0.234	0.144	0.125	0.173
		DUSP6	1.246	1.193	0.673	0.348	0.247	0.537	0.004	0.003	0.007	0.002	0.002	0.002
		FOSL1	1.147	1.15	0.758	0.058	0.057	0.122	0.01	0.008	0.014	0.012	0.009	0.011
		CCND1	1.047	1.027	0.93	0.527	0.502	0.681	0.107	0.1	0.152	0.092	0.07	0.097
		CDC45	1.241	0.992	0.813	0.182	0.148	0.412	0.047	0.054	0.078	0.061	0.041	0.051
		DUSP4	1.129	1.06	0.835	0.563	0.541	0.932	0.218	0.248	0.329	0.234	0.188	0.191
		MKI67	1.056	0.968	0.978	0.417	0.313	0.537	0.282	0.378	0.371	0.25	0.216	0.252
		MIA PaCa-2	DMSO			LY3537982 10nM			LY3537982 100nM			LY3537982 1μM
		ETV1	1.01	0.845	1.171	0.243	0.204	0.308	0.048	0.042	0.086	0.019	0.017	0.03
		SPRY4	0.885	1.007	1.122	0.199	0.211	0.327	0.044	0.048	0.072	0.022	0.019	0.027
		DUSP6	1.105	0.886	1.021	0.193	0.195	0.246	0.039	0.037	0.055	0.016	0.016	0.02
		FOSL1	0.86	1.123	1.036	0.073	0.076	0.078	0.048	0.05	0.057	0.039	0.033	0.048
		CCND1	0.813	1.068	1.152	0.524	0.619	0.609	0.301	0.294	0.364	0.283	0.222	0.372
		CDC45	0.882	1.151	0.986	0.085	0.071	0.087	0.096	0.077	0.104	0.079	0.073	0.102
		DUSP4	0.829	1.152	1.047	0.375	0.385	0.403	0.107	0.165	0.19	0.087	0.085	0.047
		MKI67	1.117	0.875	1.024	0.164	0.16	0.184	0.136	0.185	0.143	0.178	0.161	0.175
SF-1-D			pERK
	H358
	MiaPac-2
			Total ERK
	H358
	MiaPac-2
		H358					MiaPac-2
	pS6
		H358					MiaPac-2
	pS6
			cPARP
	H358
	MiaPac-2
			pRB(780)
	H358
	MiaPac-2
		H358					MiaPac-2
	RB
			GAPDH
	H358
	MiaPac-2

## Sheet: SF2
Supplement Figure 2-A: H358 Body weight
Absolute Body Weight (g)	Study Days
Group	7	11	14	17	21	25	28	32	35	39	42	45
Vehicle	21.7	21.8	21.8	22	21.3	21.4	21.7	22.4	22.5	22.4	21.9	22.6
Vehicle	17.7	18.9	18.4	18.2	18.9	19.6	19.6	20.6	19.8	20.5	20.7	20.4
Vehicle	20.2	20.9	20.2	21.3	21.1	21.8	20.7	20	21.1	20.4	21.5	21.4
Vehicle	20.5	20.2	23.7	22	22.1	22.2	21.8	22.7	23.2	23.9	23.8	23.6
Vehicle	20.9	23.5	23	22.5	22.5	22	21.1	21.1	21.5	21.5	22.1	22.6
Vehicle	20.1	21	19.4	19.6	20.3	20.1	19.8	22.9	21	22	21.3	23.4
LY3537982-5 mg/kg BID	19.5	20.3	19.5	20.1	18.4	19.2	20.4	21.4	21.8	22.4	22	22
LY3537982-5 mg/kg BID	19.9	21	20.5	20.6	19.3	19.6	20	21.3	22.1	22.9	22.7	22.7
LY3537982-5 mg/kg BID	19.2	19.9	20.5	20.9	20.8	23.2	20.7	21.7	22.7	22.5	22.5	22.7
LY3537982-5 mg/kg BID	19.2	19.4	19.9	19.9	20.9	20.3	19.7	20.6	21.3	21.8	21.4	21.5
LY3537982-5 mg/kg BID	16.6	17.9	17.3	18.3	19.1	18.2	18.6	18.9	19.6	20	20.5	21.2
LY3537982-5 mg/kg BID	22.8	21.9	23.5	23.4	23.8	22.9	22.7	23.1	23.3	23.9	23.9	24.3
LY3537982-10 mg/kg BID	19.5	19.6	19.5	20.2	20.5	21.5	21.1	22.1	21.7	22	22.4	22.4
LY3537982-10 mg/kg BID	21	21.3	21.2	22.5	19	22.7	20.8	21.2	22.2	21.6	22.3	22.6
LY3537982-10 mg/kg BID	24.2	24.1	25.2	24.8	24.9	22.6	22.2	23.7	22.8	24.3	23.7	23.2
LY3537982-10 mg/kg BID	20.2	20.4	19.6	21.4	21.2	21.8	20.9	21.7
LY3537982-10 mg/kg BID	18.2	18.5	18	18.6	17	16.2	17	18.4	18.9	20.1	20	19
LY3537982-10 mg/kg BID	22.2	22.7	22.6	23	22.4	22	20.5	21.4	20.8	21.8	22.1	22.4
LY3537982-30 mg/kg BID	21.7	21.6	22.2	23.3	23
LY3537982-30 mg/kg BID	19.5	19.5	20.8	21.1	21.3	20.8	21.7	21.3	21	21.5	21.5	21.5
LY3537982-30 mg/kg BID	21.3	21.9	21.1	22.2	22.1	21.9	21	21.7	22.3	22.8	23.1	23.5
LY3537982-30 mg/kg BID	17	18.9	17.2	18.6	18.9	18.9	18.4	18.6	19	19.2	19.6	19.8
LY3537982-30 mg/kg BID	18.9	20	20	19.2	19.6	18.7	17.3	20.2	19.9	20.3	21.1	21.1
LY3537982-30 mg/kg BID	19.9	18.2	19.8	20.1	17.6	17.6	18.2	18.5	18.5	19.6	19.2	19.7
Supplement Figure 2-B: H1373 Body weight
Absolute Body Weight (g)	Study Days
Group	7	10	14	17	21	24	28	31	35	38	42	45
Vehicle	23.4	23.2	24.2	25.5	26	25.4	26.8	27.1	27.3	27.2	27.1	27
Vehicle	25.3	25	26.3	27.2	26.7	27.4	28.4	28.1	28.5	28.3	28.4	29.8
Vehicle	22	22.5	23.9	24.1	24.3	24.2	25.5	26.6	27.5	27
Vehicle	26.7	26.6	26.2	28.2	28.5	28.2	29.5	30	30.3	30.6
Vehicle	22.9	22.9	24.4	23.2	23.1	23.3	24.4	24.2	24.1	23.6	23.2	24
Vehicle	22.4	22.8	22.6	22.6	22.9	23.2	23.9	23.6	24.5	24.2	24.3
LY3537982-5 mg/kg BID	22.6	23.1	23.5	24.3	24.8	24.4	26.2	26.7	27.3	26.6	26.9	27.6
LY3537982-5 mg/kg BID	25.3	25.5	25	24.6	24.8	25.3	25.7
LY3537982-5 mg/kg BID	22.1	21.9	22.4	22.4	22.6	23.4	23.9	23	23.8	24.5	24.8	25.4
LY3537982-5 mg/kg BID	24.1	24.3	25	25.5	26.1	26.9	27.4	27.7	28.1	27.5	27.8	28.3
LY3537982-5 mg/kg BID	22.7	23.1	23.1	23.6	24.1	25.1	26.4	26.3	26.9	26.5	26.7	26.9
LY3537982-5 mg/kg BID	24.6	24.1	26.4	26.1	25.7	25.2	26.4	26.8	27.5	26.3	27.6	27.9
LY3537982-10 mg/kg BID	26.9	25.3	27	27.9	26.3	28.1	29.3	30.5	31.2	31.5	32.3	32.7
LY3537982-10 mg/kg BID	21.9	21.6	22.8	22.6	22.7	23.5	24.1	23.9	25.1	24.9	25.8	25.7
LY3537982-10 mg/kg BID	22.5	23.5	25	24.7	23.9	25.3	26.3	26.3	26.8	26.5	26.3	27
LY3537982-10 mg/kg BID	23.5	24.1	24.4	25.1	24.6	24.3	25.1	25.5	27	25.5	26.8	27
LY3537982-10 mg/kg BID	20.3	20.6	22	22.1	22.1	23	22.7	23.2	24	23.2	23.4	23.9
LY3537982-10 mg/kg BID	22.7	22.6	24.5	26.1	25.1	25.8	26.6	26.5	27.1	25.9	27.5	27
LY3537982-30 mg/kg QD	26	25.5	26.4	27.6	28.3	28	28.4	28.4	29.4	29.1	28.7	29.3
LY3537982-30 mg/kg QD	24.3	24.7	26	26.5	26	25.7	26.4	25.9	27.7	27	27.2	26.1
LY3537982-30 mg/kg QD	22.5	22.2	24.2	23.9	24.2	24.8	25.6	25	26.7	25.9	25.4	25.7
LY3537982-30 mg/kg QD	21	20.9	21.6	22.6	23	23.3	23.5	23.6	24	23.6	23.9	24.5
LY3537982-30 mg/kg QD	25.8	26.7	25.7	27	26.3	26.2	26.7	26.7	27.5	27.2	26.5	27.7
LY3537982-30 mg/kg QD	23.2	22.5	24.5	25.6	25.6	26.4	26.4	25.9	26.5	26.6	27	27.1
Supplement Figure 2-C: SW1463 Body weight
Absolute Body Weight (g)	Study Days
Group	20	22	27	30	36	41	44	48
Vehicle	23.8	23.5	23.4	23.9	23.7	24	23.7	23.4
Vehicle	24.9	26.5	24.1	24.3	23.6	24.6	24.7	23.2
Vehicle	24.6	24.5	24.5	24.6	23.8	24.3	23.7	23.4
Vehicle	22.7	22.3	22.1	21.8	20.7	22	22.1	21.9
Vehicle	25.4	25.8	26.1	27.2	26.6	27	26.8	27
Vehicle	23.9	22.9	22.7	20.7	20.2	20	19.8	21.5
LY3537982-5 mg/kg BID	24.7	24.5	24.6	25.5	24.2	25	25.7	26.3
LY3537982-5 mg/kg BID	25	24.8	24.3	24.8	23.8	23.7	23.1	23.6
LY3537982-5 mg/kg BID	24.4	23.7	22.2	21.9	19.1	19.9	19.7	19.8
LY3537982-5 mg/kg BID	23.1	23.9	23.6	24.5	25.6	25.6	25.6	25.7
LY3537982-5 mg/kg BID	28.4	26.6	25.7	26.4	26.9	27.3	27.6	27.2
LY3537982-5 mg/kg BID	24.7	24.5	24.5	25.8	25.5	26.2	26.2	26.1
LY3537982-10 mg/kg BID	25.5	25.5	25.3	25.3	25.3	25.8	26.2	25.7
LY3537982-10 mg/kg BID	23.9	24.1	25.4	25.6	26.7	26.5	27	27.4
LY3537982-10 mg/kg BID	23.3	23	22.3	21.9	22.5	22.9	22.8	21.7
LY3537982-10 mg/kg BID	26.5	26.2	26.5	24.8	26.2	27	27.7	27.7
LY3537982-10 mg/kg BID	22.5	22.4	23.1	22.9	24	24.2	24.4	25.1
LY3537982-10 mg/kg BID	25	25.1	25.7	25.4	26.3	26.7	27.2	27.7
LY3537982-30 mg/kg BID	27.8	25.6	27.4	26.5	27.4	28.5	28.6	29.7
LY3537982-30 mg/kg BID	25.8	26.7	27.3	26.2	26.3	26.2	26.7	27
LY3537982-30 mg/kg BID	25	25.7	25.6	25.5	27.5	27.5	27.6	28
LY3537982-30 mg/kg BID	23.8	25	23.9	24	24.7	25.3	26	25.7
LY3537982-30 mg/kg BID	22.9	22.9	23.8	23.9	24.2	25.3	25.4	26.3
LY3537982-30 mg/kg BID	24.1	25.1	24.8	24.9	24.9	26.2	26.1	27.2
Supplement Figure 2-D: MiaPaca-2 Body weight
Absolute Body Weight (g)	Study Days
Group	12	14	18	25	29	32	35	39	43	47
Vehicle	23.1	23.1	23.3	25.5	24.9	25.7	25.7	25.6	26.3	26.4
Vehicle	22.5	22.2	22.5	23.6	24.2	24.4	23.8	24.9	25.9	25.3
Vehicle	23.8	24	24.2	26.1	25.1	25.8	26.1	26.2	27.5	27.2
Vehicle	26.6	27.1	28	28.6	29.7	29.8	28.9	29.5	31.4	31.4
Vehicle	23.1	23.1	24.8	24.8	24.6	25.5	25.7	26.5	25.9	26.9
Vehicle	23	23.8	23.9	25.1	25.9	25.9	26.3	26.5	26.8	27.6
LY3537982-5 mg/kg BID	22.2	22.4	22.2	24.3	24.7	24.8	24.7	25.8	25.2	25.7
LY3537982-5 mg/kg BID	25	25.4	26.4	26.6	26.5	27.1	27.2	28.8	28.4	28.2
LY3537982-5 mg/kg BID	25.9	26.3	25.5	26.4	27.3	28	28.2	28.5	29.1	28.8
LY3537982-5 mg/kg BID	22.6	23.1	24.8	27.1	27.1	28.3	27.7	27.3	27.9	28.4
LY3537982-5 mg/kg BID	23.2	23.2	24.1	24.9	26.1	26.4	25.2	26.1	25.7	25.6
LY3537982-5 mg/kg BID	22.8	23.5	23.7	23.4	22	21.8	20.4	21.2	19	19.8
LY3537982-10 mg/kg BID	21.2	21.9	22.6	23.5	23.9	23.8	23.2	24.3	24.5	24.6
LY3537982-10 mg/kg BID	22.5	23.2	24.4	24.6	25.4	24.9	25	25.2	25.8	26.1
LY3537982-10 mg/kg BID	24.6	24.6	25.3	25.5	25.8	25.7	25.9	26.8	26.8	26.8
LY3537982-10 mg/kg BID	24.7	24.8	25.2	26.5	28.9	28.1	27.9	29.1	30.3	30.1
LY3537982-10 mg/kg BID	24.1	24.6	24.9	25.8	26	25.6	26.4	27	27.2	27.1
LY3537982-10 mg/kg BID	25.7	26.6	25.8	27.4	25.5	26.8	26.1	28.2	27.6	27.7
LY3537982-30 mg/kg BID	24.1	23	23.2	25	25.2	25.5	25.7	26.1	26.7	27.4
LY3537982-30 mg/kg BID	23.5	23.4	23.3	27.3	28.1	28	29	29.8	31	31.1
LY3537982-30 mg/kg BID	22.6	23.4	24.8	25.3	25.6	25.9	25.9	26.8	27.4	27.7
LY3537982-30 mg/kg BID	24.3	24.7	24.3	25.6	25.6	26	26.8	26.2	27	27.4
LY3537982-30 mg/kg BID	25.7	27.1	27.5	28.1	29.6	28.4	29.7	29.7	31.3	31.4
LY3537982-30 mg/kg BID	22.1	22.7	23.6	24	25.3	25.2	26.1	26.9	27.9	28.1
Supplement Figure 2-E: EL-3187 Body weight
Absolute Body Weight (g)	Study Days
Group	14	17	21	24	28	31	35	38	42	45	49	52	56	63	66	73	76	79	84	87
Vehicle	23.9	24	26.4	24.6	25.9	27	27.5	26.4	27.5	28.1
Vehicle	23.6	23.9	24.7	24.9	25.4	26.5	27.1	27	28	29.4
Vehicle	23.8	22.8	23	24.3	25.8	27	28.1	28	29.7	30.5
Vehicle	24.2	24.6	25.1	25.7	26.1	26	26.7	27	28.4	28.3
Vehicle	23.7	23.9	24.6	25.4	26	26.9	26.8	27.3	27.1	27.1
LY3537982-1 mg/kg BID	24.1	24	27.6	25	25.7	25.3	26.5	25.9	26.5	26.4	26.8	26.5	26.8	27.1	25.5	27
LY3537982-1 mg/kg BID	24.4	24.6	23.4	23.9	24.6	24.4	25.6	25.3	25.6	25.6	26.7	26.4	27.8	27.8
LY3537982-1 mg/kg BID	23.6	23.8	23.5	22.8	24.5	25	25.7	26.6	26.6	26.9	26.9	27.2	27.3
LY3537982-1 mg/kg BID	23.7	24.4	26.3	25.9	25.9	25.5	28.2	27.9	29.1	28.1	28.7	27.3	27.9	28.4	28
LY3537982-1 mg/kg BID	21.7	21.2	21.8	21.6	23.3	22.8	23.3	22.6	22
LY3537982-3 mg/kg BID	23.8	24.8	26.1	25	26.4	27	28.1	28.4	28.3	27.8	27.8	27.8	27.6	26.9	27.4	28.4
LY3537982-3 mg/kg BID	23.3	23.7	24	23.6	25	25.2	26.1	26	26.5	25.9	26.7	25.7	26.6	25.6	26.2	26.7	27.7	27.6	27.6	28.1
LY3537982-3 mg/kg BID	21.6	21.8	22.4	22	23.4	24.3	25.4	26.3	26.3	25.8	25.4	25.1	25.6	25.3	25.4	26.1	27.2	27.2	27.4	28.9
LY3537982-3 mg/kg BID	23.9	23.2	24.2	24.1	24.2	24.6	25.8	25.8	26.2	26	25.6	25.5	26.1	25.7	25.5	26	26.7	27.6	28.8	29.7
LY3537982-3 mg/kg BID	23.6	23.1	22.5	23.4	24.6	25.8	26.8	27.5	27.7	27.8	27.4	26.4	26	25.4	25.2	24.8	25.1	24.9	25.9	26.6
LY3537982-10 mg/kg BID	21.8	22.2	24.5	21.2	21.9	21.7	23.1	23.2	23.3	23.4	23.6	22.8	22.8	22.9	23.5	23.8	23.7	23.9	23.4	24.5
LY3537982-10 mg/kg BID	24.5	24.2	27.4	26	26.3	26.4	28.3	27.7	28.7	28	28.4	26.7	26.4	25.9	25.3	25.9	26.1	26.5	27.4	26.1
LY3537982-10 mg/kg BID	23.7	24	24.7	25	25.3	25.1	26.6	26.2	27.1	26.4	25.9	26.3	27	26.5	25.3	26.6	27.9	26.8	26.6	27.1
LY3537982-10 mg/kg BID	24	24.1	23.4	25	26.6	27.4	28	28.1	29	28.6	28.8	27.6	27.1	26.6	26.1	25.3	26.4	26	26.8	26.4
LY3537982-10 mg/kg BID	23.7	23.2	23.8	23.9	24.3	23.7	24.4	24.9	26	24.8	26.4	25.3	25.9	25	24.8	25.5	26.3	26	26.4	26.7
Supplement Figure 2-F: H358-Luc intracranial Body weight
	Study Days
Group	15	20	23	27	30	34	37	41
Vehicle	21.6	20.5	19.8	20.8	19.9	19.7	19.5	18.1
Vehicle	18.3	16.8	16.9	16.8
Vehicle	23.2	22.7	20.7	21.5	19.1	18.8	18
Vehicle	22.1	22.3	20.4	21.8	19.3	18.1	17.9
Vehicle	24	23.7	23.9	25.4	25.2	25.4	26.2	26.3
Vehicle	22.4	20.4	19	18.1	16.1
Vehicle	23.8	24.6	24.2	25.5	25.6	26.1	25.6	25.4
Vehicle	25.8	23.5	22	24.2	23.5	21.8	21.2	19.5
Vehicle	23	22.4	21.1	22.1	20.2	19.7	20.1	19.6
LY3537982-30 mg/kg BID	23.1	23.3	22.1	23	21.2	21.9	21	21.6
LY3537982-30 mg/kg BID	21.7	20.9	19.3	21.7	19.9	19.2	18.9	18.7
LY3537982-30 mg/kg BID	24.1	24.7	25.7	26.6	26	25.6	25.8	25.9
LY3537982-30 mg/kg BID	20.4	19.3	19	19	18.1	18.2	18	18.8
LY3537982-30 mg/kg BID	22.8	20.4	20.8	22.9	20.9	20.6	20	20.1
LY3537982-30 mg/kg BID	24.9	24.5	25.4	26.4	26.3	26.1	25.2	26.1
LY3537982-30 mg/kg BID	24.2	24.2	23.3	25.3	23.3	23.6	23.5	23
LY3537982-30 mg/kg BID	22.1	23.3	22.2	24.4	22.9	21.2	20.2	19.8
LY3537982-30 mg/kg BID	23.1	22.1	21.1	23.6	22.1	21.6	20.8	21.2

## Sheet: SF 3
Supplementary Figure 3-A
		2				4				8				12				24				Vehicle
	H358	-8.5496	40.477	17.9514	49.2981	71.5496	71.1614	73.2086	77.7879	78.0754	67.0648	87.5414	77.4008	29.9307	40.7256	51.4135	47.493	23.5043	-3.55526	17.1928	15.9547	-0.4483	-5.7478	8.3389	-2.1428
	MiaPaca-2	76.1608	76.1034	69.8108	81.8875	88.0464	87.6242	92.9648	95.137	85.4964	94.0339	91.391	85.004	61.7478	73.0946	69.9568	70.7662	44.7189	87.3708	58.7254	51.8137	-6.7151	-8.0298	-2.7102	17.4551
	H1373	92.3365	89.8718	90.4253	92.1346	96.1887	91.2956	92.4484	75.5871	94.563	90.6914	85.7038	81.6669	78.1207	77.8358	78.5495	91.0419	66.2069	59.2239	54.3167	55.8658	0.8952	0.11871	-0.4013	-0.6126
p-values		2 v vehicle	4 v vehicle	8 v vehicle	12 v vehicle	24 v vehicle
	H358	0.0915844	9.82557e-05	9.38576e-06	0.00105174	0.0353769
	MiaPaca-2	0.000249099	0.00012599	0.000632752	0.000648995	0.00902204
	H1373	3.54634e-07	0.000124716	2.50552e-05	8.28511e-05	6.68696e-05
Supplementary Figure 3-B
		2				4				8				12				24				Vehicle
	H358	40.8567	70.4672	74.4017	73.0368	74.9199	87.3681	88.2566	87.176	85.8233	86.4639	86.1456	88.3856	65.789	76.5963	80.2465	88.4134	39.1891	23.227	53.7053	41.7664	-2.4166	-27.95	12.733	17.6336
	MiaPaca-2	66.079	66.2367	55.4096	50.1096	62.6553	55.7651	60.4241	56.0488	64.304	24.1065	68.165	60.5608	61.4655	64.3905	45.0373	62.5526	7.49967	47.2771	24.5548	-16.8285	-12.94	-20.105	14.0322	19.0127
	H1373	89.6721	75.0066	82.1698	77.9259	84.045	75.7915	79.2691	45.3146	68.3381	71.9839	76.8901	64.2763	68.3381	52.6369	62.5011	72.4684	6.62386	50.3478	29.6321	30.0293	28.4912	2.81084	-13.2	-18.1
p-values		2 v vehicle	4 v vehicle	8 v vehicle	12 v vehicle	24 v vehicle
	H358	0.00607117	0.00196975	0.00161658	0.00160741	0.00296559
	MiaPaca-2	0.0111832	0.00493147	0.003411	0.00950022	0.256949
	H1373	0.00129026	0.00148157	0.00392144	0.00592967	0.0928809

[truncated: 9 more sheets: SF4, SF5, SF 6, SF 7, SF8, SF9, SF 10, ST 3, ST4]
